# Supplementary material for: Growth Performance and Realized Heritability in a Mass-Selected Strain of Silver Pomfret (Pampus argenteus)
Source: Animals (Basel). 2025 May 31;15(11):1625. doi: 10.3390/ani15111625 (PMC12153585; doi:10.3390/ani15111625)
Supplement: Supplementary file 1 [file animals-15-01625-s001.zip]

Archive with 1 entries (1 files):
- animals-3572209-supplementary.pdf
